# Supplementary material for: Haplotype Diversity in mtDNA of Honeybee in the Czech Republic Confirms Complete Replacement of Autochthonous Population with the C Lineage
Source: Insects. 2024 Jul 2;15(7):495. doi: 10.3390/insects15070495 (PMC11276638; doi:10.3390/insects15070495)
Supplement: Supplementary file 1 [file insects-15-00495-s001.zip]

Archive with 6 entries (6 files):
- File S1.txt
- File S2.pdf
- File S3.txt
- File S4.pdf
- Table S1a and S1b.pdf
- Table S2.pdf
