# Supplementary material for: Haplotype Diversity in mtDNA of Honeybee in the Czech Republic Confirms Complete Replacement of Autochthonous Population with the C Lineage
Source: Insects. 2024 Jul 2;15(7):495. doi: 10.3390/insects15070495 (PMC11276638; doi:10.3390/insects15070495)
Supplement: Supplementary file 1 [file insects-15-00495-s001.zip › File S1.txt]

>HP01_
AACTTAAGATTCAAATATAAAGTATTTTTAAACTTTTATTAAAATTTCCCCACTTAATTCATATTAATTTAAAAATAAATTAATAACAATTTT
TAATAAAATAAATAATTAATTTTATTTTTATATTGAATTTTAAATTCAATCTTAAAGATTTAATCTTTTTATTAAAATTA
ATAAATTAATATAAAATAAAACAAAATATAACAGAATATATTTATTAAAATTTAATTTATTAAAATTTCCACATGATTTATATTTATATTTCAAGAATCAAATTCATATTATGCTGATAATTTAATTT
CATTTCATAATATAGTTATAATAATTATTATTATAATTTCAACATTAACTGTATATATTATTTTAGATTTATTTATAAAC
AAATTCTCAAATTTATTTTTATTAAAAAATCATAATATTGAAATTATTTGAACAATTATTCCAATTATTATTCTATTAAT
TATTTGTTTTCCATCATTAAAAATTTTATATTTAATTGATGAAATTGTAAATCCTTTTTTTTCAATTAAATCAATT
>HP02 A255 C2l
AACTTAAGATTCAAATATAAAGTATTTTTAAACTTTTATTAAAATTTCCCACTTAATTCATATTAATTTAAAAATAAATTAATAACAATTTT
TAATAAAATAAATAATTAATTTTATTTTTATATTGAATTTTAAATTCAATCTTAAAGATTTAATCTTTTTATTAAAATTA
ATAAATTAATATAAATAAAACAAAATATAACAGAATATATTTATTAAAATTTAATTTATTAAAATTTCCACATGATTTATATTTATATTTCAAGAATCAAATTCATATTATGCTGATAATTTAATTT
CATTTCATAATATAGTTATAATAATTATTATTATAATTTCAACATTAACTGTATATATTATTTTAGATTTATTTATAAAC
AAATTCTCAAATTTATTTTTATTAAAAAATCATAATATTGAAATTATTTGAACAATTATTCCAATTATTATTCTATTAAT
TATTTGTTTTCCATCATTAAAAATTTTATATTTAATTGATGAAATTGTAAATCCTTTTTTTTCAATTAAATCAATT
>HP03 A305 C2e
AACTTAAGATTCAAATATAAAGTATTTTTAAACTTTTATTAAAATTTCCCACTTAATTCATATTAATTTAAAAATAAATTAATAACAATTTT
AATAAAATAAATAATTAATTTTATTTTTATATTGAATTTTAAATTCAATCTTAAAGATTTAATCTTTTTATTAAAATTA
ATAAATTAATATAAAATAAAACAAAATATAACAGAATATATTTATTAAAATTTAATTTATTAAAATTTCCACATGATTCATATTTATATTTCAAGAATCAAATTCATATTATGCTGATAATTTAATTT
CATTTCATAATATAGTTATAATAATTATTATTATAATTTCAACATTAACTGTATATATTATTTTAGATTTATTTATAAAC
AAATTTTCAAATTTATTTTTATTAAAAAATCATAATATTGAAATTATTTGAACAATTATTCCAATTATTATTCTATTAAT
TATTTGTTTTCCATCATTAAAAATTTTATATTTAATTGATGAAATTGTAAATCCTTTTTTTTCAATTAAATCAATT
>HP04 A648 C2d
AACTTAAGATTCAAATATAAAGTATTTTTAAACTTTTATTAAAATTTCCCACTTAATTCATATTAATTTAAAAATAAATTAATAACAATTTT
TAATAAAATAAATAATTAATTTTATTTTTATATTGAATTTTAAATTCAATCTTAAAGATTTAATCTTTTTATTAAAATTA
ATAAATTAATATAAAATAAAACAAAATATAACAGAATATATTTATTAAAATTTAATTTATTAAAATTTCCACATGATTCATATTTATATTTCAAGAATCAAATTCATATTATGCTGATAATTTAATTT
CATTTCATAATATAGTTATAATAATTATTATTATAATTTCAACATTAACTGTATATATTATTTTAGATTTATTTATAAAC
AAATTTTCAAATTTATTTTTATTAAAAAATCATAATATTGAAATTATTTGAACAATTATTCCAATTATTATTCTATTAAT
TATTTGTTTTCCATCATTAAAAATTTTATATTTAATTGATGAAATTGTAAATCCTTTTTTTTCAATTAAATCAATT
>HP05 A756 C2c
AACTTAAGATTCAAATATAAAGTATTTTTAAACTTTTATTAAAATTTCCCACTTAATTCATATTAATTTAAAAATAAATTAATAACAATTTT
TAATAAAATAAATAATTAATTTTATTTTTATATTGAATTTTAAATTCAATCTTAAAGATTTAATCTTTTTATTAAAATTA
ATAAATTAATATAAAATAAAACAAAATATAACAGAATATATTTATTAAAATTTAATTTATTAAAATTTCCACATGATTTATATTTATATTTCAAGAATCAAATTCATATTATGCTGATAATTTAATTT
CATTTCATAATATAGTTATAATAATTATTATTATAATTTCAACATTAACTGTATATATTATTTTAGATTTATTTATAAAC
AAATTCTCAAATTTATTTTTATTAAAAAATCATAATATTGAAATTATTTGAACAATTATTCCAATTATTATTCTATTAAT
TATTTGTTTTCCATCATTAAAAATTTTATATTTAATTGATGAAATTGTAAATCCTTTTTTTTCAATTAAATCAATT
>HP06 A1278 C2j
AACTTAAGATTCAAATATAAAGTATTTTTAAACTTTTATTAAAATTTCCCACTTAATTCATATTAATTTAAAAATAAATTAATAACAATTTT
TAATAAAATAAATAATTAATTTTATTTTTATATTGAATTTTAAATTCAATCTTAAAGATTTAATCTTTTTATTAAAATTA
ATAAATTAATATATAATAAAACAAAATATAACAGAATATATTTATTAAAATTTAATTTATTAAAATTTCCACATGATTCATATTTATATTTCAAGAATCAAATTCATATTATGCTGATAATTTAATTT
CATTTCATAATATAGTTATAATAATTATTATTATAATTTCAACATTAACTGTATATATTATTTTAGATTTATTTATAAAC
AAATTTTCAAATTTATTTTTATTAAAAAATCATAATATTGAAATTATTTGAACAATTATTCCAATTATTATTCTATTAAT
TATTTGTTTTCCATCATTAAAAATTTTATATTTAATTGATGAAATTGTAAATCCTTTTTTTTCAATTAAATCAATT
>HP07 A1998 C2s
AACTTAAGATTCAAATATAAAGTATTTTTAAACTTTTATTAAAATTTCCCACTTAATTCATATTAATTTAAAAATAAATTAATAACAATTTT
TAATAAAATAAATAATTAATTTTATTTTTATATTGAATTTAAAATTCAATCTTAAAGATTTAATCTTTTTATTAAAATTA
ATAAATTAATATAAAATAAAACAAAATATAACAGAATATATTTATTAAAATTTAATTTATTAAAATTTCCACATGATTCATATTTATATTTCAAGAATCAAATTCATATTATGCTGATAATTTAATTT
CATTTCATAATATAGTTATAATAATTATTATTATAATTTCAACATTAACTGTATATATTATTTTAGATTTATTTATAAAC
AAATTTTCAAATTTATTTTTATTAAAAAATCATAATATTGAAATTATTTGAACAATTATTCCAATTATTATTCTATTAAT
TATTTGTTTTCCATCATTAAAAATTTTATATTTAATTGATGAAATTGTAAATCCTTTTTTTTCAATTAAATCAATT
>HP08 L082 C2d7
AACTTAAGATTCAAATATAAAGTA-TTTTAAACTTTTATTAAAATTTCCC-ACTTAATTCATATTAATTTAAAAATAAATTAATAACAATTTT
TAATAAAATAAATAATTAATTTTATTTTTATATTGAATTTTAAATTCAATCTTAAAGATTTAATCTTTTTATTAAAATTA
ATAAATTAATATAAAATAAAACAAAATATAACAGAATATATTTATTAAAATTTAATTTATTAAAATTTCCACATGATTCATATTTATATTTCAAGAATCAAATTCATATTATGCTGATAATTTAATTT
CATTTCATAATATAGTTATAATAATTATTATTATAATTTCAACATTAACTGTATATATTATTTTAGATTTATTTATAAAC
AAATTTTCAAATTTATTTTTATTAAAAAATCATAATATTGAAATTATTTGAACAATTATTCCAATTATTATTCTATTAAT
TATTTGTTTTCCATCATTAAAAATTTTATATTTAATTGATGAAATTGTAAATCCTTTTTTTTCAATTAAATCAATT
>HP09 L248 C2i
AACTTAAGATTCAAATATAAAGTATTTTTAAACTTTTATTAAAATTTCCCACTTAATTCATATTAATTTAAAAATAAATTAATAACAATTTT
TAATAAAATAAATAATTAATTTTATTTTTATATTGAATTTTAAATTCAATCTTAAAGATTTAATCTTTTTATTAAAATTA
ATAAATTAATATAAAATAAAACAAAATATAACAAAATATATTTATTAAAATTTAATTTATTAAAATTTCCACATGATTCATATTTATATTTCAAGAATCAAATTCATATTATGCTGATAATTTAATTT
CATTTCATAATATAGTTATAATAATTATTATTATAATTTCAACATTAACTGTATATATTATTTTAGATTTATTTATAAAC
AAATTTTCAAATTTATTTTTATTAAAAAATCATAATATTGAAATTATTTGAACAATTATTCCAATTATTATTCTATTAAT
TATTTGTTTTCCATCATTAAAAATTTTATATTTAATTGATGAAATTGTAAATCCTTTTTTTTCAATTAAATCAATT
>HP10 L502 C2y
AACTTAAGATTCAAATATAAAGTATTTTTAAACTTTTATTAAAATTTCCCACTTAATTCATATTAATTTAAAAATAAATTAATAACAATTTT
TAATAAAATAAATAATTAATTTTATTTTTATATTGAATTTTAAATTCAATCTTAAAGATTTAATCTTTTTATTAAAATTA
ATAAATTAATATAAAATAAAACAAAATATAACAGAATATATTTATTAAATTTAATTTATTAAAATTTCCACATGATTTATATTTATATTTCAAGAATCAAATTCATATTATGCTGATAATTTAATTT
CATTTCATAATATAGTTATAATAATTATTATTATAATTTCAACATTAACTGTATATATTATTTTAGATTTATTTATAAAC
AAATTCTCAAATTTATTTTTATTAAAAAATCATAATATTGAAATTATTTGAACAATTATTCCAATTATTATTCTATTAAT
TATTTGTTTTCCATCATTAAAAATTTTATATTTAATTGATGAAATTGTAAATCCTTTTTTTTCAATTAAATCAATT
>HP11 A447 A1ha
AACTTAAGATTCAAATATAAAGTATTTTTAAACTTTTATTAAAATTAATAAATTAATATA
AAATAAAACAAAATATAACAAAATATATTTATTAAAATTTAATTTATTAAAATTCCCCAC
TTAATTCATATTAATTTAAAAATAAATTAATAACAATTTTAATAAAATAAATAATTAAT
TTATTTTTATATTGAATTTTTAATTCAATCTTAAAGATTTAATCTTTTTATTAAAATTA
ATAAATTAATATAAAATAAAACAAAATATAATAGAATATATTTATTAAAATTTAATTTAT
TAAAATTTCCACATGATTCATATTTATATTTCAAGAATCAAATTCATATTATGCTGATAA
TTTAATTTCATTTCATAATATAGTTATAATAATCATTATTATAATTTC
AACATTAACTGTATATATTATTTTAGATTTATTTATAAATAAATTTTCAAATTTATTTTT
ATTAAAAAATCATAATATTGAAATTATTTGAACAGTTATTCCAATTATTATTCTATTAAT
TATTTGTTTTCCATCATTAAAAATTTTATATTTAATTGATGAAATTGTAAATCCTTTTTT
TTCAATTAAATCAATT
>HP12 A1827 A4s
AACTTAAGATTCAAATATAAAGTATTTTTAAACTTTTATTAAAATTAATAAATTAATATA
AAATAAAACAAAATATAACAGAATATATTTATTAAAATTTAATTTATTAAAATTCCCAC
TTAATTCATATTAATTTAAAAATAAATTAATAACAATTTTAATAAAATAAATAATTAAT
TTTATTTTTATATTGAATTTTTAATTCAATCTTAAAGATTTAATCTTTTTATTAAAATTA
ATAAATTAATATAAAATAAAACAAAATATAACAGAATATATTTATTAAAATTTAATTTAT
TAAAATTCCCCACTTAATTCATATTAATTTAAAAATAAATTAATAACAATTTTAATAAAA
TAAATAATTAATTTTATTTTTATATTGAATTTTTAATTCAATCTTAAAGATTTAATCTTT
TTATTAAAATTAATAAATTAATATAAAATAAAACAAAATATAACAGAATATATTTATTAA
AATTTAATTTATTAAAATTTCCACATGATTCATATTTATATTTCAAGAATCAAATTCATA
TTATGCTGATAATTTAATTTCATTTCATAATATAGTTATAATAATCATTATTATAATTTC
AACATTAACTGTATATATTATTTTAGATTTATTTATAAATAAATTTTCAAATTTATTTTT
ATTAAAAAATCATAATATTGAAATTATTTGAACAGTTATTCCAATTATTATTCTATTAAT
TATTTGTTTTCCATCATTAAAAATTTTATATTTAATTGATGAAATTGTAAATCCTTTTTT
TTCAATTAAATCAATT
>HP13 L484 A4na
AACTTAAGATTCAAATATAAAGTATTTTTAAACTTTTATTAAAATTAATAAATTAATATA
AAATAAAACAAAATATAACAAAATATATTTATTAAAATTTAATTTATTAAAATTCCCCAC
TTAATTCATATTAATTTAAAAATAAATTAATAACAATTTTAATAAAATAAATAATTAAT
TTATTTTTATATTGAATTTTTAATTCAATCTTAAAGATTTAATCTTTTTATTAAAATTA
ATAAATTAATATAAAATAAAACAAAATATAACAGAATATATTTATTAAAATTTAATTTAT
TAAAATTCCCACTTAATTCATATTAATTTAAAAATAAATTAATAATAATTTTAATAAAA
TAAATAATTAATTTATTTTTATATTGAATTTTTAATTCAATCTTAAAGATTTAATCTTT
TTATTAAAATTAATAAATTAATATAAAATAAAACAAAATATAACAGAATATATTTATTAA
AATTTAATTTATTAAAATTTCCACATGATTCATATTTATATTTCAAGAATCAAATTCATA
TTATGCTGATAATTTAATTTCATTTCATAATATAGTTATAATAATCATTATTATAATTTC
AACATTAACTGTATATATTATTTTAGATTTATTTATAAATAAATTTTCAAATTTATTTTT
ATTAAAAAATCATAATATTGAAATTATTTGAACAGTTATTCCAATTATTATTCTATTAAT
TATTTGTTTTCCATCATTAAAAATTTTATATTTAATTGATGAAATTGTAAATCCTTTTTT
TTCAATTAAATCAATT
