# Supplementary material for: Haplotype Diversity in mtDNA of Honeybee in the Czech Republic Confirms Complete Replacement of Autochthonous Population with the C Lineage
Source: Insects. 2024 Jul 2;15(7):495. doi: 10.3390/insects15070495 (PMC11276638; doi:10.3390/insects15070495)
Supplement: Supplementary file 1 [file insects-15-00495-s001.zip › File S3.txt]

>HpB01  A071
gatcttgtatattattctagctttatgatctggaatactaggatcatcaatgagacttat
tattcgaatagaattaagatccccaggatcatgaattaacaatgatcaaatttataatac
aattgttactagtcatgcattcctaataattttttttatagttataccatttttaattgg
aggatttggaaattggcttattcctttaatactaggatcacctgatatagcattcccccg
aataaataatattagattttgattacttcctccctcattatttatacttttattaagaaa
tttattttatccaagaccaggaactggatgaacagtatatccaccattatcagcatattt
atatcattcttcaccttcagtagattttgcaattttttctcttcatatatcaggaatttc
ctcaattataggatcattaaacttaatagttacaattataataataaaaaatttttctat
aaattatgaccaaatttcattatttccatgatcagtttttattacagcaattttattaat
tatatcattacctgtattagctggagcaattactatactattatttgatcgaaattttaa
tacatcatttttcgatcctataggaggtggagatccaattctttatcaacatttattt
>HpB02 A1065
gatcttgtatattattctagctttatgatctggaatactaggatcatcaatgagacttat
tattcgaatagaattaagatccccaggatcatgaattagcaatgatcaaatttataatac
aattgttactagtcatgcattcctaataattttttttatagttataccatttttaattgg
aggatttggaaattggcttattcctttaatactaggatcacctgatatagcattcccccg
aataaataatattagattttgattacttcctccatcattatttatacttttattaagaaa
tttattttatccaagaccaggaactggatgaacagtatatccaccattatcagcatattt
atatcattcttcaccttcagtagattttgcaattttttctcttcatatatcaggaatttc
ctcaattataggatcattaaacttaatagttacaattataataataaaaaatttttctat
aaattatgaccaaatttcattatttccatgatcagtttttattacagcaattttattaat
tatatcattacctgtattagctggagcaattactatactattatttgatcgaaattttaa
tacatcatttttcgatcctataggaggtggagatccaattctttatcaacatttattt
>HpB03 A1113 
gatcttgtatattattctagctttatgatctggaatactaggatcatcaatgagacttat
tattcgaatagaattaagatccccaggatcatgaattagcaatgatcaaatttataatac
aattgttactagtcatgcattcctaataattttttttatagttataccatttttaattgg
aggatttggaaattggcttattcctttaatactaggatcacctgatatagcattcccccg
aataaataatattagattttgattacttcctccctcattatttatacttttattaagaaa
tttattttatccaagaccaggaactggatgaacagtatatccaccattatcagcatattt
atatcattcttcaccttcagtagattttgcaattttttctcttcatatatcaggaatttc
ctcaattataggatcattaaacttaatagttacaattataataataaaaaatttttctat
aaattatgaccaaatttcattatttccatgatcagtttttattacagcaattttattaat
tatatcattacctgtattagctggagcaattactatactattatttgatcgaaattttaa
tacatcatttttcgatcctataggaggtggagatccaattctttatcaacatttattt
>HpB04 A1233
gatcttgtatattattctagctttatgatctggaatactaggatcatcaatgagacttat
tattcgaatagaattaagatccccaggatcatgaattagcaatgatcaaatttataatac
aattgttactagtcatgcattcctaataattttttttatagttataccatttttaattgg
aggatttggaaattggcttattcctttaatactaggatcacctgatatagcattcccccg
aataaataatattagattttgattacttcctccctcattatttatacttttattaagaaa
tttattttatccaagaccaggaactggatgaacagtatatccaccattatcagcatattt
atatcattcttcaccttcagtagattttgcaattttttctcttcatatatcaggaatttc
ctcaattataggatcattaaacttaatggttacaattataataataaaaaatttttctat
aaattatgaccaaatttcattatttccatgatcagtttttattacagcaattttattaat
tatatcattacctgtattagctggagcaattactatactattatttgatcgaaattttaa
tacatcatttttcgatcctataggaggtggagatccaattctttatcaacatttattt
>HpB05 A1416
gatcttgtatattattctagctttatgatctggaatactaggatcatcaatgagacttat
tattcgaatagaattaagatccccaggatcatgaattaacaatgatcaaatttataatac
aattgttactagtcatgcattcctaataattttttttatagttataccatttttaattgg
aggatttggaaattggcttattcctttaatactaggatcacctgatatagcattcccccg
aataaataatattagattttgattacttcctccctcattatttatacttttattaagaaa
tttattttatccaagaccaggaactggatgaacagtatatccaccattatcagcatattt
atatcattcttcaccttcagtagattttgcaattttttctcttcatatatcaggaatttc
atcaattataggatcattaaacttaatagttacaattataataataaaaaatttttctat
aaattatgaccaaatttcattatttccatgatcagtttttattacagcaattttattaat
tatatcattacctgtattagctggagcaatcactatactattatttgatcgaaattttaa
tacatcatttttcgatcctataggaggtggagatccaattctttatcaacatttattt
>HpB06 L007
gatcttgtatattattctagctttatgatctggaatactaggatcatcaatgagacttat
tattcgaatagaattaagatccccaggatcatgaattagcaatgatcaaatttataatac
aattgttactagtcatgcatttctaataattttttttatagttataccatttttaattgg
aggatttggaaattggcttattcctttaatactaggatcacctgatatagcattcccccg
aataaataatattagattttgattacttcctccctcattatttatacttttattaagaaa
tttattttatccaagaccaggaactggatgaacagtatatccaccattatcagcatattt
atatcattcttcaccttcagtagattttgcaattttttctcttcatatatcaggaatttc
ctcaattataggatcattaaacttaatagttacaattataataataaaaaatttttctat
aaattatgaccaaatttcattatttccatgatcagtttttattacagcaattttattaat
tatatcattacctgtattagctggagcaattactatactattatttgatcgaaattttaa
tacatcatttttcgatcctataggaggtggagatccaattctttatcaacatttattt
>HpB07 L337
aatcttgtatattattctagctttatgatctggaatactaggatcatcaatgagacttat
tattcgaatagaattaagatccccaggatcatgaattaacaatgatcaaatttataatac
aattgttactagtcatgcattcctaataattttttttatagttataccatttttaattgg
aggatttggaaattggcttattcctttaatactaggatcacctgatatagcattcccccg
aataaataatattagattttgattacttcctccctcattatttatacttttattaagaaa
tttattttatccaagaccaggaactggatgaacagtatatccaccattatcagcatattt
atatcattcttcaccttcagtagattttgcaattttttctcttcatatatcaggaatttc
ctcaattataggatcattaaacttaatagttacaattataataataaaaaatttttctat
aaattatgaccaaatttcattatttccatgatcagtttttattacagcaattttattaat
tatatcattacctgtattagctggagcaattactatactattatttgatcgaaattttaa
tacatcatttttcgatcctataggaggtggagatccaattctttatcaacatttattt
>HpB08 L242
gatcttgtatattattctagctttatgatctggaatactaggatcatcaataagacttat
tattcgaatagaattaagatccccaggatcatgaattaacaatgatcaaatttataatac
aattgttactagtcatgcattcctaataattttttttatagttataccatttttaattgg
aggatttggaaattggcttattcctttaatactaggatcacctgatatagcattcccccg
aataaataatattagattttgattacttcctccctcattatttatacttttattaagaaa
tttattttatccaagaccaggaactggatgaacagtatatccaccattatcagcatattt
atatcattcttcaccttcagtagattttgcaattttttctcttcatatatcaggaatttc
ctcaattataggatcattaaacttaatagttacaattataataataaaaaatttttctat
aaattatgaccaaatttcattatttccatgatcagtttttattacagcaattttattaat
tatatcattacctgtattagctggagcaattactatactattatttgatcgaaattttaa
tacatcatttttcgatcctataggaggtggagatccaattctttatcaacatttattt
>HpB09 L288
gatcttgtatattattctagctttatgatctggaatactaggatcatcaatgagacttat
tattcgaatagaattaagatccccaggatcatgaattaacaatgatcaaatttataatac
aattgttactagtcatgcattcctaataattttttttatagttataccatttttaattgg
aggatttggaaattggcttattcctttaatactaggatcacctgatatagcattcccccg
aataaataatattagattctgattacttcctccctcattatttatacttttattaagaaa
tttattttatccaagaccaggaactggatgaacagtatatccaccattatcagcatattt
atatcattcttcaccttcagtagattttgcaattttttctcttcatatatcaggaatttc
ctcaattataggatcattaaacttaatagttacaattataataataaaaaatttttctat
aaattatgaccaaatttcattatttccatgatcagtttttattacagcaattttattaat
tatatcattacctgtattagctggagcaattactatactattatttgatcgaaattttaa
tacatcatttttcgatcctataggaggtggagatccaattctttatcaacatttattt
>HpB10 L496
gatcttgtatattattctagctttatgatctggaatactaggatcatcaatgagacttat
tattcgaatagaattaagatccccaggatcatgaattagcaatgatcaaatttataatac
aattgttactagtcatgcattcctaataattttttttatagttataccatttttaattgg
aggatttggaaattgacttattcctttaatactaggatcacctgatatagcattcccccg
aataaataatattagattttgattacttcctccctcattatttatacttttattaagaaa
tttattttatccaagaccaggaactggatgaacagtatatccaccattatcagcatattt
atatcattcttcaccttcagtagattttgcaattttttctcttcatatatcaggaatttc
ctcaattataggatcattaaacttaatagttacaattataataataaaaaatttttctat
aaattatgaccaaatttcattatttccatgatcagtttttattacagcaattttattaat
tatatcattacctgtattagctggagcaattactatactattatttgatcgaaattttaa
tacatcatttttcgatcctataggaggtggagatccaattctttatcaacatttattt
>HpB11 A2676
gatcttgtatattattctagctttatgatctggaatactaggatcatcaatgagacttat
tattcgaatagaattaagatccccaggatcatgaattagcaatgatcaaatttataatac
aattgttactagtcatgcattcctaataattttttttatagttataccatttttaattgg
aggatttggaaattggcttattcctttaatactaggatcacctgatatagcattcccccg
aataaataatattagattttgattacttccaccctcattatttatacttttattaagaaa
tttattttatccaagaccaggaactggatgaacagtatatccaccattatcagcatattt
atatcattcttcaccttcagtagattttgcaattttttctcttcatatatcaggaatttc
ctcaattataggatcattaaacttaatagttacaattataataataaaaaatttttctat
aaattatgaccaaatttcattatttccatgatcagtttttattacagcaattttattaat
tatatcattacctgtattagctggagcaattactatactattatttgatcgaaattttaa
tacatcatttttcgatcctataggaggtggagatccaattctttatcaacatttattt
>HpB12 A1366
aatcttgtatattattctagctttatgatctggaatactaggatcatcaatgagacttat
tattcgaatagaattaagatccccaggatcatgaattagcaatgatcaaatttataatac
aattgttactagtcatgcattcctaataattttttttatagttataccatttttaattgg
aggatttggaaattggcttattcctttaatactaggatcacctgatatagcattcccccg
aataaataatattagattttgattacttcctccctcattatttatacttttattaagaaa
tttattttatccaagaccaggaactggatgaacagtatatccaccattatcagcatattt
atatcattcttcaccttcagtagattttgcaattttttctcttcatatatcaggaatttc
ctcaattataggatcattaaacttaatggttacaattataataataaaaaatttttctat
aaattatgaccaaatttcattatttccatgatcagtttttattacagcaattttattaat
tatatcattacctgtattagctggagcaattactatactattatttgatcgaaattttaa
tacatcatttttcgatcctataggaggtggagatccaattctttatcaacatttattt
>HpB13 A3224
gatcttgtatattattctagctttatgatctggaatactaggatcatcaatgagacttat
tattcgaatagaattaagatccccaggatcatgaattaacaatgatcaaatttataatac
aattgttactagtcatgcattcctaataattttttttatagttataccatttttaattgg
aggatttggaaattgacttattcctttaatactaggatcacctgatatagcattcccccg
aataaataatattagattttgattacttcctccctcattatttatacttttattaagaaa
tttattttatccaagaccaggaactggatgaacagtatatccaccattatcagcatattt
atatcattcttcaccttcagtagattttgcaattttttctcttcatatatcaggaatttc
ctcaattataggatcattaaacttaatagttacaattataataataaaaaatttttctat
aaattatgaccaaatttcattatttccatgatcagtttttattacagcaattttattaat
tatatcattacctgtattagctggagcaattactatactattatttgatcgaaattttaa
tacatcatttttcgatcctataggaggtggagatccaattctttatcaacatttattt
>HpB14 A447
gatcttgtatattattctagctttatgatctggaatactaggatcatcaatgagacttat
tattcgaatagaattaagatccccaggatcatgaattaataatgatcaaatttataatac
aattgttactagccatgcatttctaataattttttttatagttataccatttttaattgg
aggatttggaaattggcttattcctttaatactaggatcacctgatatagcatttccccg
aataaataatattagattttgattacttcctccctcattatttatacttttattaagaaa
tttattttacccaagaccaggaactggatgaacagtatatccaccattatcagcatattt
atatcattcttcaccttcagtagattttgcaattttttctcttcatatatcaggaatttc
ctcaattataggatcactaaacttaatagttacaattataataataaaaaatttttctat
aaattatgaccaaatttcattatttccatgatcagtttttattacagcaattttattaat
tatatcactacctgtattagctggagcaattactatactattatttgatcgaaattttaa
tacatcatttttcgatcctataggaggtggagatccaattttatatcaacatttattt
>HpB15 A1827
gatcttgtatattattctagctttatgatctggaatactaggatcatcaatgagacttat
tattcgaatagaattaagatccccaggatcatgaattaataatgatcaaatttataatac
aattgttactagccatgcatttctaataattttttttatagttataccatttttaattgg
aggatttggaaattggcttattcctttaatactaggatcacctgatatagcatttccccg
aataaataatattagattttgattacttcctccctcattatttacacttttattaagaaa
tttattttacccaagaccaggaactggatgaacagtatatccaccattatcagcatattt
atatcattcttcaccttcagtagattttacaattttttctcttcatatatcaggaatttc
ctcaattataggatcattaaatttaatagttacaattataataataaaaaatttttctat
aaattatgaccaaatttcattatttccatgatcagtttttattacagcaattttattaat
tatatcactacctgtattagctggagcaattactatactattatttgatcgaaattttaa
tacatcatttttcgatcctataggaggtggagatccaattttatatcaacatttattt
>HpB16 L484
gatcttgtatattattctagctttatgatctggaatactaggatcatcaatgagacttat
tattcgaatagaattaagatccccaggatcatgaattaataatgatcaaatttataatac
aattgttactagccatgcatttctaataattttttttatagttataccatttttaattgg
aggatttggaaattggcttattcctttaatactaggatcacctgatatagcatttccccg
aataaataatattagattttgattacttcctccctcattatttatacttttattaagaaa
tttattttacccaagaccaggaactggatgaacagtatatccaccattatcagcatattt
atatcattcttcaccttcagtagattttgcaattttttctcttcatatatcaggaatttc
ctcaattataggatcattaaacttaatagttacaattataataataaaaaatttttctat
aaattatgaccaaatttcattatttccatgatcagtttttattacagcaattttattaat
tatatcattacctgtattagctggagcaattactatactattatttgatcgaaattttaa
tacatcatttttcgatcctataggaggtggagatccaattttatatcaacatttattt
